# Supplementary material for: Understanding Reactions to Informative Process Model Interventions: Ambivalence as a Mechanism of Change
Source: Behav Sci (Basel). 2024 Dec 2;14(12):1152. doi: 10.3390/bs14121152 (PMC11672873; doi:10.3390/bs14121152)
Supplement: Supplementary file 1 [file behavsci-14-01152-s001.zip]

Archive with 1 entries (1 files):
- behavsci-3264746-supplementary.pdf
